# Supplementary material for: A 70% Ethanol Neorhodomela munita Extract Attenuates RANKL-Induced Osteoclast Activation and H2O2-Induced Osteoblast Apoptosis In Vitro
Source: Molecules. 2024 Apr 11;29(8):1741. doi: 10.3390/molecules29081741 (PMC11052068; doi:10.3390/molecules29081741)
Supplement: Supplementary file 1 [file molecules-29-01741-s001.zip]

Archive with 1 entries (1 files):
- molecules-2888145-supplementary.pdf
